# Supplementary material for: Nadir Oxygen Delivery During Pediatric Cardiopulmonary Bypass and Postoperative Acute Kidney Injury: A Pilot Cohort Study
Source: Children (Basel). 2026 Jul 3;13(7):893. doi: 10.3390/children13070893 (PMC13406364; doi:10.3390/children13070893)
Supplement: Supplementary file 1 [file children-13-00893-s001.zip]

Archive with 1 entries (1 files):
- children-4379830-supplementary.pdf
